# Supplementary material for: Methodological and Biological Factors Influencing Global DNA Methylation Results Measured by LINE-1 Pyrosequencing Assay in Colorectal Tissue and Liquid Biopsy Samples
Source: Int J Mol Sci. 2022 Oct 1;23(19):11608. doi: 10.3390/ijms231911608 (PMC9569782; doi:10.3390/ijms231911608)
Supplement: Supplementary file 1 [file ijms-23-11608-s001.zip]

Archive with 6 entries (4 files):
- ijms-1882158-supplementary/
- ijms-1882158-supplementary/Supplementary material S1.xlsx
- ijms-1882158-supplementary/Supplementary material S2.xlsx
- ijms-1882158-supplementary/__MACOSX/
- ijms-1882158-supplementary/__MACOSX/._Supplementary material S1.xlsx
- ijms-1882158-supplementary/__MACOSX/._Supplementary material S2.xlsx
