# Supplementary material for: Methodological and Biological Factors Influencing Global DNA Methylation Results Measured by LINE-1 Pyrosequencing Assay in Colorectal Tissue and Liquid Biopsy Samples
Source: Int J Mol Sci. 2022 Oct 1;23(19):11608. doi: 10.3390/ijms231911608 (PMC9569782; doi:10.3390/ijms231911608)
Supplement: Supplementary file 1 [file ijms-23-11608-s001.zip › ijms-1882158-supplementary/Supplementary material S1.xlsx]

## Sheet: Table S1
	Clinicopathological data of N samples
	Tissue									Buffy coat									Plasma
	n	CpG1 meth%	SD	CpG2 meth%	SD	CpG3 meth%	SD	Mean meth%	SD	n	CpG1 meth%	SD	CpG2 meth%	SD	CpG3 meth%	SD	Mean meth%	SD	n	CpG1 meth%	SD	CpG2 meth%	SD	CpG3 meth%	SD	Mean meth%	SD
Age
≤65	38	80.0139	3.11976	76.8387	2.11084	75.7726	2.21396	77.4681	1.70235	14	84.6686	2.84037	77.1679	1.86668	75.8336	1.99831	79.2236	1.69798	9	85.9325	3.68267	75.565	3.00645	75.345	3.19378	78.9462	2.70954
>65	7	80.1929	2.36157	76.9014	2.80381	75.0529	2.94724	77.3824	1.73531	1	-	-	-	-	-	-	-	-	-	-	-	-	-	-	-	-	-
Sex
Female	30	80.1117	2.91401	76.3547	2.02382	77.1653	2.47575	77.1653	1.6427	14	84.6243	2.84182	77.3343	1.85743	75.8964	2.01131	79.2852	1.70061	2	83.145	3.40118	71.96	2.22032	73.575	2.62337	76.225	2.75065
Male	15	79.902	3.24122	77.836	2.25718	76.3627	1.84586	78.0336	1.68063	1	-	-	-	-	-	-	-	-	7	86.8617	3.53966	76.7667	2.17648	75.935	3.35158	79.8533	2.19445

## Sheet: Table S2
	Clinicopathological data of IBD samples
	Tissue									Buffy coat
	n	CpG1 meth%	SD	CpG2 meth%	SD	CpG3 meth%	SD	Mean meth%	SD	n	CpG1 meth%	SD	CpG2 meth%	SD	CpG3 meth%	SD	Mean meth%	SD
Age
≤65	14	79.8186	2.08828	75.8336	2.43123	75.6393	2.86304	77.0969	1.95081	3	83.0867	4.01336	79.3333	1.55027	78.93	3.28233	80.4467	2.4313
>65	1	-	-	-	-	-	-	-	-	-	-	-	-	-	-	-	-	-
Sex
Female	7	78.6171	2.18918	75.0086	2.4672	75.3243	2.91704	76.3162	1.97878	3	84.105	5.09824	78.55	1.06066	77.97	4.00222	80.205	3.38704
Male	8	80.6425	1.49805	76.7013	2.10075	75.96	2.78052	77.7679	1.60895	0	-	-	-	-	-	-	-	-
Type of IBD
UC	12	80.0025	2.13232	76.9542	1.05259	76.7775	1.68756	77.9111	0.860296	1	-	-	-	-	-	-	-	-
Crohn's disease	-	-	-	-	-	-	-	-	-	-	-	-	-	-	-	-	-	-
N/A	3	78.4767	1.445	71.74	0.580431	71.2067	0.661085	73.8078	0.682498	2	84.38	4.70933	80.1	1.13137	80.825	0.0353553	81.765	1.18087

## Sheet: Table S3
	Clinicopathological data of AD samples
	Tissue																		Buffy coat
	AD									AD-NAT									AD
	n	CpG1 meth%	SD	CpG2 meth%	SD	CpG3 meth%	SD	Mean meth%	SD	n	CpG1 meth%	SD	CpG2 meth%	SD	CpG3 meth%	SD	Mean meth%	SD	n	CpG1 meth%	SD	CpG2 meth%	SD	CpG3 meth%	SD	Mean meth%	SD
Age
≤65	15	73.8873	7.2396	73.0867	3.52882	72.0727	3.63529	73.0353	4.42827	8	77.4663	2.71921	75.2688	1.79347	73.7125	1.6003	75.3875	1.19515	4	80.8925	1.11623	75.365	0.685103	75.6775	1.40144	77.3108	0.70552
>65	22	72.3423	7.36219	72.5418	3.01931	72.4177	4.60218	72.4248	4.53707	15	80.9147	3.65763	74.692	2.39839	73.3827	2.67261	76.3331	2.44226	6	84.4417	2.97677	75.7817	1.47488	75.2233	3.11659	78.5172	1.68027
Sex
Female	15	70.3173	6.63625	71.0313	2.8204	69.9787	3.99192	70.4442	4.24185	12	80.8842	2.922	74.8958	2.35342	73.3642	2.78921	76.3322	2.15772	6	82.7133	2.49382	75.04	0.531639	74.675	1.88201	77.5111	0.830105
Male	22	74.7764	7.23551	73.9432	2.93936	73.8455	3.61482	74.1915	3.98208	11	78.44	4.15804	74.8891	2.09423	73.6427	1.80201	75.6464	2.10371	4	83.485	3.90515	76.4775	1.45241	76.5	3.12247	78.82	1.96178
AD histological type
tubular	25	74.9276	6.38364	73.3132	3.38727	72.9956	3.97398	73.7495	4.06377	16	79.4094	3.80533	74.9556	2.21449	73.2025	2.17193	75.7871	1.99426	7	83.6271	3.01687	75.2314	0.502043	74.6457	1.74257	77.8652	0.889785
tubulovillosum	9	67.8833	7.85428	71.4756	2.60992	70.1322	4.06807	70.7246	3.88045	5	80.566	3.47227	74.69	0.894846	74.51	2.62607	76.6667	1.75805	2	80.05	0.721249	75.475	1.15258	75.315	1.57685	76.945	0.671751
other	3	71.9	6.6952	72.0367	2.69224	72.7333	5.67924	69.8358	6.24118	2	80.035	5.50836	74.895	5.26795	73.325	3.68403	-	-	1	-	-	-	-	-	-	-	-
N/A	-	-								-							-	-	-
AD degree of the dysplasia
low grade	29	73.3331	6.88341	72.8607	3.3056	72.4086	4.41429	72.8777	4.44616	21	79.4843	3.75373	74.5681	1.9893	73.3624	2.36677	75.7713	2.03596	10	83.022	2.94911	75.615	1.18795	75.405	2.471	78.0347	1.45689
high grade	4	79.0025	6.1468	73.9625	3.57754	74.0625	1.85976	75.625	3.50479	1	-	-	-	-	-	-	-	-	-	-	-	-	-	-	-	-	-
low + high grade	1	-	-	-	-	-	-	-	-	1	-	-	-	-	-	-	-	-	-	-	-	-	-	-	-	-	-
N/A	3	64.3333	1.1547	71.3333	0.57735	70.6667	2.88675	68.7778	0.7698	-	-	-	-	-	-	-	-	-	-	-	-	-	-	-	-	-	-
AD size
<10 mm	16	77.5987	4.55363	73.7806	2.97143	73.6975	3.04395	75.0448	3.12708	14	79.3086	4.31718	74.3136	2.02906	73.0021	2.05227	75.5176	2.20538	6	84.5033	2.8921	75.7483	1.48258	75.0183	3.0901	78.4228	1.74728
≥10 mm	7	65.9471	6.8298	69.8971	1.81825	67.9986	3.34846	67.9462	3.74708	4	81.2425	2.00578	74.36	0.84004	74.885	3.05704	76.9267	1.70987	1	-	-	-	-	-	-	-	-
both	11	71.63	6.59327	73.5755	3.54838	73.3209	4.74677	72.8427	4.37171	5	79.632	2.96027	76.94	2.36411	73.774	2.45897	76.6287	2.09175	3	80.88	1.31571	75.6667	0.584836	76.58	0.59925	77.78	0.381576
N/A	3	69.5667	7.9097	71.04	0.069282	70.8667	3.23316	70.4222	3.61806	-	-	-	-	-	-	-	-	-	-
AD Number
1	9	71.1222	7.23234	70.7922	1.91699	70.7433	3.46992	70.9115	4.00749	5	79.834	2.74695	73.968	1.30467	73.136	3.50312	75.724	2.06496	2	81.505	1.33643	74.695	0.0494975	74.755	0.784889	76.985	0.72832
≥2	26	73.6938	7.30517	73.5758	3.35313	72.8458	4.42185	73.3746	4.55364	18	79.6822	3.99134	75.1494	2.33279	73.5978	2.0084	76.082	2.17757	8	83.4013	3.17886	75.845	1.22955	75.5675	2.75889	78.2971	1.50322
N/A	2	71.85	9.68736	71.06	0.0848528	71.8	3.9598	-	-	-	-	-	-	-	-	-	-	-	-	-	-	-	-	-	-	-	-

## Sheet: Table S4
	Clinicopathological data of CRC samples
	Endoscopic tissue																		Surgical tissue																		Buffy coat
	CRC									CRC-NAT									CRC									NAT									CRC
	n	CpG1 meth%	SD	CpG2 meth%	SD	CpG3 meth%	SD	Mean meth%	SD	n	CpG1 meth%	SD	CpG2 meth%	SD	CpG3 meth%	SD	Mean meth%	SD	n	CpG1 meth%	SD	CpG2 meth%	SD	CpG3 meth%	SD	Mean meth%	SD	n	CpG1 meth%	SD	CpG2 meth%	SD	CpG3 meth%	SD	Mean meth%	SD	n	CpG1 meth%	SD	CpG2 meth%	SD	CpG3 meth%	SD	Mean meth%	SD
Age
≤65	10	70.423	8.92496	72.314	2.90436	70.345	4.1454	71.004	4.91782	8	79.2675	3.80127	74.3038	2.74965	73.8613	3.12087	75.8046	2.40749	5	67.67	11.8927	69.55	5.3715	69.222	5.44264	68.814	7.14655	4	75.5075	4.68318	74.395	2.16479	72.8125	2.82262	74.2383	2.78121	4	85.035	2.31906	76.07	1.22363	74.2425	0.822086	78.4492	1.05455
>65	28	67.9423	11.998	70.4173	6.63281	68.0142	8.0618	69.1369	8.36987	17	79.1847	3.69232	75.31	1.72512	75.0271	2.40234	76.3925	1.78749	16	65.8925	10.6476	69.0125	5.37627	67.5419	7.81092	67.4821	7.53299	16	78.4725	4.53784	73.6481	2.02276	73.2087	2.63917	75.1098	2.68685	6	85.48	2.27718	76.6883	1.2356	76.72	1.5159	79.6589	1.2841
Sex
Female	13	70.5238	11.7739	71.2654	6.82329	69.6515	7.43591	70.4808	8.2628	8	79.105	4.81881	75.02	2.47153	74.2188	2.14524	76.1146	1.89452	7	60.68	8.65326	66.27	6.06087	65.2229	8.12654	64.0576	7.24971	7	75.2814	3.27349	73.0029	1.24426	72.6257	2.50407	73.6367	2.23476	2	85.93	2.30517	76.72	2.40416	76.715	2.66579	79.7883	2.45837
Male	25	67.5617	10.9208	70.7626	5.39767	68.1022	7.1835	69.1849	7.36314	17	79.2612	3.12887	74.9729	1.98868	74.8588	2.88822	76.2467	2.06693	14	69.1336	10.7259	70.5757	4.32485	69.3014	6.62471	69.67	6.79307	13	79.2785	4.70657	74.2254	2.25699	73.4008	2.7161	75.6349	2.67381	8	85.145	2.27525	76.3713	1.00487	75.4825	1.63496	79.0217	1.0763
CRC stage (Astler-Coller modified Dukes)
early (A+B)	13	67.0615	15.2842	68.6092	8.12565	65.6138	9.21757	71.7651	5.05248	9	77.9689	4.01209	74.8178	2.26904	74.7167	2.72144	75.8289	1.88523	10	63.864	9.22912	68.312	6.62158	67.413	8.53501	66.5293	7.75476	9	76.2733	2.98457	73.4767	1.84571	72.3433	2.03036	74.0311	1.76044	3	84.8767	2.4796	76.9	1.69009	77.41	1.72635	79.7278	1.64503
late (C+D)	23	70.1143	8.34614	72.281	3.75126	70.3914	5.51891	68.0759	8.51046	15	79.5787	3.19028	74.9587	2.08221	74.3667	2.5823	76.1153	1.72205	11	68.5445	11.8195	69.8936	3.77314	68.4227	6.19227	68.9536	7.00162	11	79.1936	5.37897	74.06	2.19727	73.7727	2.92898	75.6755	3.09428	7	85.4843	2.21604	76.2443	1.03499	75.0086	1.3024	75.0086	1.3024
N/A	2	63.265	5.28209	72.085	4.12243	70.31	0.975807	-	-	1	-	-	-	-	-	-	-	-	-	-	-	-	-	-	-	-	-	-	-	-	-	-	-	-	-	-	-	-	-	-	-	-	-	-	-
Location
colon	26	67.2346	11.0538	70.6117	5.80955	68.2646	7.87247	69.1	7.77778	16	79.4025	3.95182	75.07	2.31421	74.3319	3.02963	76.1	2.17652	15	67.5293	10.8787	70.346	3.84699	69.698	5.95823	69.1909	6.50793	14	76.7371	3.16717	73.6229	1.62532	72.4771	2.01579	74.279	1.77727	1	85.3725	2.38059	76.315	1.14524	75	1.42143	78.94	1.06094
rectum	12	71.425	11.3194	71.6092	6.16089	69.4558	5.89232	70.8	7.36781	9	78.8711	3.22949	74.8422	1.78243	75.2267	1.78957	76.3	1.67145	6	63.2817	10.4324	66.1267	7.3019	63.5517	8.78054	64.32	8.57455	6	80.545	6.50395	74.205	2.87932	74.6517	3.35254	76.4672	3.81445	6	85.255	2.25842	76.525	1.34182	76.215	1.93102	79.3317	1.50652
Lymph node metastasis
0	13	69.5615	13.977	69.4354	8.16386	67.1962	9.19523	71.9618	4.8601	8	78.3775	4.084	75.11	2.23735	74.7875	2.90046	76.085	1.84043	10	63.864	9.22912	68.312	6.62158	67.413	8.53501	66.5293	7.75476	9	76.2733	2.98457	73.4767	1.84571	72.3433	2.03036	74.0311	1.76044	2	85.115	3.45775	77.81	0.86267	78.4	0.282843	80.4417	1.53442
≥1	14	70.6477	8.33187	72.5838	4.23463	70.27	6.25212	66.8217	9.63747	14	79.6664	3.29187	75.0079	2.15174	74.3879	2.67842	76.155	1.77993	11	68.5445	11.8195	69.8936	3.77314	68.4227	6.19227	68.9536	7.00162	11	79.1936	5.37897	74.06	2.19727	73.7727	2.92898	75.6755	3.09428	3	84.4567	1.45809	76.0533	0.740968	74.37	0.805792	78.3522	1.03678
N/A	11	64.801	10.3924	70.774	3.68103	68.476	5.50882	70.4424	6.7496	3	79.31	5.15745	74.57	2.25502	74.57	2.25502	76.7533	3.71658	-	-	-	-	-	-	-	-	-	-	-	-	-	-	-	-	-	-	5	85.884	2.36758	76.126	1.27528	75.476	1.29814	79.162	1.1563
Distant metastasis
0	16	70.0987	12.6923	70.005	7.4877	67.6681	8.41693	69.2477	9.25749	11	78.3527	3.53428	74.4327	2.30012	74.3245	2.74766	75.6985	1.75332	16	68.3593	10.444	69.8753	5.80892	69.3767	7.5036	69.2036	7.45447	14	77.4736	4.50134	73.9093	2.22701	72.8107	2.742	74.7312	2.77168	4	84.385	2.19725	76.7675	1.35925	76.1625	2.5959	79.105	1.78936
Distant	14	69.4654	10.0377	72.2592	4.16677	69.1923	5.90454	70.8967	6.0499	10	80.0427	3.54209	75.6573	1.84744	74.7418	2.76603	76.4007	1.74094	4	63.57	12.1155	68.3375	3.20086	66.9675	4.69045	66.2917	6.63458	4	79.11	4.13797	74.5225	0.334203	74.3375	0.658502	75.99	1.43107	5	86.216	2.2192	76.452	1.14246	75.442	1.30187	79.406	1.05303
N/A	8	63.4467	10.1938	70.99	4.69726	69.8517	7.82653	67.4962	6.78275	4	79.31	5.15745	74.57	2.25502	75.54	2.47716	77.105	3.11501	2	56.48	4.96389	65.235	2.39709	59.13	0.410122	60.2817	0.718892	2	78.26	8.90955	71.565	0.403051	72.945	4.74469	74.2567	4.68576	1	-	-	-	-	-	-	-	-
