# Supplementary material for: Methodological and Biological Factors Influencing Global DNA Methylation Results Measured by LINE-1 Pyrosequencing Assay in Colorectal Tissue and Liquid Biopsy Samples
Source: Int J Mol Sci. 2022 Oct 1;23(19):11608. doi: 10.3390/ijms231911608 (PMC9569782; doi:10.3390/ijms231911608)
Supplement: Supplementary file 1 [file ijms-23-11608-s001.zip › ijms-1882158-supplementary/Supplementary material S2.xlsx]

## Sheet: Table S5
Fixation method			Methylation percentage (%)		Sample collection method			Methylation percentage (%)
FF	Non-tumorous	n	9		Endoscopic	Non-tumorous	n	24
		CpG 1 meth ± SD	81,2±2,7				CpG 1 meth ± SD	79,0±3,5
		CpG 2 meth ± SD	77,0±1,0				CpG 2 meth ± SD	74,9±2,1
		CpG 3 meth ± SD	74,6±2,3				CpG 3 meth ± SD	74,5±2,6
		CpG mean meth ± SD	77,6±0,9				CpG mean meth ± SD	76,0±1,8
	Tumorous	n	16			Tumorous	n	36
		CpG 1 meth ± SD	75,7±6,0				CpG 1 meth ± SD	68,8±11,0
		CpG 2 meth ± SD	75,4±1,4				CpG 2 meth ± SD	70,8±6,0
		CpG 3 meth ± SD	74,5±3,4				CpG 3 meth ± SD	68,7±7,2
		CpG mean meth ± SD	75,2±3,1				CpG mean meth ± SD	69,4±7,7
FFPE	Non-tumorous	n	9		Surgical	Non-tumorous	n	21
		CpG 1 meth ± SD	76,2±5,1				CpG 1 meth ± SD	78,0±4,5
		CpG 2 meth ± SD	72,5±4,2				CpG 2 meth ± SD	73,7±2,0
		CpG 3 meth ± SD	73,8±5,1				CpG 3 meth ± SD	73,2±2,5
		CpG mean meth ± SD	74,2±4,3				CpG mean meth ± SD	75,0±2,6
	Tumorous	n	16			Tumorous	n	21
		CpG 1 meth ± SD	74,5±6,7				CpG 1 meth ± SD	66,3±10,7
		CpG 2 meth ± SD	71,6±5,0				CpG 2 meth ± SD	69,1±5,2
		CpG 3 meth ± SD	72,1±5,5				CpG 3 meth ± SD	68,0±7,2
		CpG mean meth ± SD	72,7±5,2				CpG mean meth ± SD	67,8±7,3

## Sheet: Table S6
DNA isolated from tissue samples				Methylation percentage (%)
Short-term storage	t1	Non-tumorous	n	14
			CpG 1 meth ± SD	77,8±4,7
			CpG 2 meth ± SD	75,8±3,2
			CpG 3 meth ± SD	76,2±3,2
			CpG mean meth ± SD	76,6±2,9
		Tumorous	n	12
			CpG 1 meth ± SD	72,8±7,5
			CpG 2 meth ± SD	73,1±3,6
			CpG 3 meth ± SD	72,1±4,1
			CpG mean meth ± SD	72,6±4,6
	t3	Non-tumorous	n	14
			CpG 1 meth ± SD	79,9±5,2
			CpG 2 meth ± SD	75,2±4,2
			CpG 3 meth ± SD	76,2±3,7
			CpG mean meth ± SD	77,1±3,4
		Tumorous	n	13
			CpG 1 meth ± SD	72,2±8,3
			CpG 2 meth ± SD	71,7±6,7
			CpG 3 meth ± SD	73,0±7,9
			CpG mean meth ± SD	72,3±7,0
Long-term storage	t1	Non-tumorous	n	23
			CpG 1 meth ± SD	77,2±3,2
			CpG 2 meth ± SD	72,9±2,6
			CpG 3 meth ± SD	71,8±3,6
			CpG mean meth ± SD	74,0±2,8
		Tumorous	n	25
			CpG 1 meth ± SD	70,8±9,4
			CpG 2 meth ± SD	71,1±4,1
			CpG 3 meth ± SD	69,6±6,3
			CpG mean meth ± SD	70,5±6,4
	t2	Non-tumorous	n	23
			CpG 1 meth ± SD	78,5±3,6
			CpG 2 meth ± SD	72,9±2,6
			CpG 3 meth ± SD	75,0±3,0
			CpG mean meth ± SD	76,3±2,3
		Tumorous	n	25
			CpG 1 meth ± SD	72,1±8,4
			CpG 2 meth ± SD	72,7±3,1
			CpG 3 meth ± SD	71,8±5,4
			CpG mean meth ± SD	72,2±5,3
t1: first measurements, t2: measurements after two years, t3: measurements after two days

## Sheet: Table S7
Buffy coat DNA
K3EDTA			Methylation percentage (%)		Roche			Methylation percentage (%)
0h	RT	n	4		0h	1h ProtK	n	4
		CpG 1 meth ± SD	84,1±3,9				CpG 1 meth ± SD	82,2±5,8
		CpG 2 meth ± SD	73,2±1,9				CpG 2 meth ± SD	74,6±2,5
		CpG 3 meth ± SD	74,3±3,0				CpG 3 meth ± SD	76,5±3,4
		CpG mean meth ± SD	77,2±2,0				CpG mean meth ± SD	77,1±2,0
3h	RT	n	4			2h ProtK	n	4
		CpG 1 meth ± SD	85,7±4,8				CpG 1 meth ± SD	83,6±3,8
		CpG 2 meth ± SD	73,9±1,1				CpG 2 meth ± SD	72,7±1,3
		CpG 3 meth ± SD	74,0±2,9				CpG 3 meth ± SD	72,6±3,2
		CpG mean meth ± SD	77,8±0,8				CpG mean meth ± SD	76,3±0,6
	4°C	n	4		3h	1h ProtK	n	4
		CpG 1 meth ± SD	83,3±1,3				CpG 1 meth ± SD	83,6±5,3
		CpG 2 meth ± SD	73,5±1,1				CpG 2 meth ± SD	73,6±0,2
		CpG 3 meth ± SD	77,2±1,2				CpG 3 meth ± SD	74,2±1,3
		CpG mean meth ± SD	78,0±0,5				CpG mean meth ± SD	77,3±1,2
6h	RT	n	4			2h ProtK	n	4
		CpG 1 meth ± SD	84,9±3,2				CpG 1 meth ± SD	86,0±1,9
		CpG 2 meth ± SD	73,5±0,7				CpG 2 meth ± SD	73,9±2,4
		CpG 3 meth ± SD	73,5±1,4				CpG 3 meth ± SD	73,4±2,1
		CpG mean meth ± SD	77,3±0,6				CpG mean meth ± SD	76,9±1,7
	4°C	n	4		6h	1h ProtK	n	4
		CpG 1 meth ± SD	85,0±3,2				CpG 1 meth ± SD	80,4±4,4
		CpG 2 meth ± SD	73,2±0,8				CpG 2 meth ± SD	73,8±1,0
		CpG 3 meth ± SD	74,4±2,1				CpG 3 meth ± SD	75,7±1,9
		CpG mean meth ± SD	77,5±1,1				CpG mean meth ± SD	76,6±1,0
						2h ProtK	n	4
							CpG 1 meth ± SD	85,1±3,7
							CpG 2 meth ± SD	73,9±1,7
							CpG 3 meth ± SD	73,9±+4,0
							CpG mean meth ± SD	77,6±1,0
cfDNA
K3EDTA			Methylation percentage (%)		Roche			Methylation percentage (%)
0h	RT	n	4		0h	RT	n	4
		CpG 1 meth ± SD	86,3±8.2				CpG 1 meth ± SD	87,2±7.1
		CpG 2 meth ± SD	79,3±3.8				CpG 2 meth ± SD	82.0±2.6
		CpG 3 meth ± SD	77,2±4.5				CpG 3 meth ± SD	78,1±2.4
		CpG mean meth ± SD	81.0±4.5				CpG mean meth ± SD	82,4±3.7
3h	RT	n	4		3h	RT	n	4
		CpG 1 meth ± SD	88,8±5.2				CpG 1 meth ± SD	87,1±2.1
		CpG 2 meth ± SD	77,6±2.9				CpG 2 meth ± SD	81,2±2.1
		CpG 3 meth ± SD	76,0±1.5				CpG 3 meth ± SD	83,1±3.2
		CpG mean meth ± SD	80,8±2.7				CpG mean meth ± SD	83,8±3.5
	4°C	n	4		6h	RT	n	4
		CpG 1 meth ± SD	83,7±2.1				CpG 1 meth ± SD	85,7±3.2
		CpG 2 meth ± SD	77,2±3.7				CpG 2 meth ± SD	79,6±1.2
		CpG 3 meth ± SD	77,3±3.4				CpG 3 meth ± SD	79,8±3.3
		CpG mean meth ± SD	79,4±2.7				CpG mean meth ± SD	81,7±1.9
6h	RT	n	4
		CpG 1 meth ± SD	85,1±3.5
		CpG 2 meth ± SD	76,9±2.7
		CpG 3 meth ± SD	78.0±3.0
		CpG mean meth ± SD	78.0±1.6
	4°C	n	4
		CpG 1 meth ± SD	82,2±6.0
		CpG 2 meth ± SD	77,6±3.2
		CpG 3 meth ± SD	75,5±7.3
		CpG mean meth ± SD	80.0±4.0

## Sheet: Table S8
Sex, age			Methylation percentage (%)
Female	<40	n	9
		CpG 1 meth ± SD	81,3±3,0
		CpG 2 meth ± SD	76,7±1,4
		CpG 3 meth ± SD	76,3±2,1
		CpG mean meth ± SD	77,8±1,2
	>40	n	21
		CpG 1 meth ± SD	79,6±2,8
		CpG 2 meth ± SD	76,2±2,3
		CpG 3 meth ± SD	74,9±2,5
		CpG mean meth ± SD	76,9±1,8
Male	<40	n	5
		CpG 1 meth ± SD	80,6±3,8
		CpG 2 meth ± SD	78,2±1,5
		CpG 3 meth ± SD	75,6±1,7
		CpG mean meth ± SD	78,1±1,3
	>40	n	10
		CpG 1 meth ± SD	79,6±3,1
		CpG 2 meth ± SD	77,7±2,6
		CpG 3 meth ± SD	76,7±1,9
		CpG mean meth ± SD	78,0±1,9

## Sheet: Table S9
Physical activity		Methylation percentage (%)
REST	n	4
	CpG 1 meth ± SD	87,7±2,8
	CpG 2 meth ± SD	78,0±1,,4
	CpG 3 meth ± SD	76,4±3,5
	CpG mean meth ± SD	80,7±2,3
ACTIVITY	n	5
	CpG 1 meth ± SD	84,2±5,9
	CpG 2 meth ± SD	76,2±2,9
	CpG 3 meth ± SD	78,6±3,4
	CpG mean meth ± SD	79,7±3,4
RESTITUTION	n	5
	CpG 1 meth ± SD	83,5±5,9
	CpG 2 meth ± SD	78,4±1,9
	CpG 3 meth ± SD	76,3±4,8
	CpG mean meth ± SD	79,4±2,4

## Sheet: Table S10
MTHFR status				Methylation percentage (%)
Healthy	C677T	Wild type	n	11
			CpG 1 meth ± SD	79,5±3,4
			CpG 2 meth ± SD	75,3±1,5
			CpG 3 meth ± SD	74,7±2,8
			CpG mean meth ± SD	76,5±1,7
		Heterozygous	n	12
			CpG 1 meth ± SD	78,7±3,3
			CpG 2 meth ± SD	76,1±2,3
			CpG 3 meth ± SD	76,5±2,1
			CpG mean meth ± SD	76,9±1,7
	A1298C	Wild type	n	16
			CpG 1 meth ± SD	79,7±3,9
			CpG 2 meth ± SD	76,2±2,4
			CpG 3 meth ± SD	75,9±2,4
			CpG mean meth ± SD	77,1±1,9
		Heterozygous	n	7
			CpG 1 meth ± SD	78,4±1,5
			CpG 2 meth ± SD	75,7±1,3
			CpG 3 meth ± SD	75,1±3,3
			CpG mean meth ± SD	76,4±1,5
Adenoma	C677T	Wild type	n	18
			CpG 1 meth ± SD	74,8±6,0
			CpG 2 meth ± SD	73,7±3,5
			CpG 3 meth ± SD	73,1±3,9
			CpG mean meth ± SD	73,9±4,1
		Heterozygous	n	13
			CpG 1 meth ± SD	70,4±7,9
			CpG 2 meth ± SD	71,5±2,4
			CpG 3 meth ± SD	70,5±4,3
			CpG mean meth ± SD	70,9±4,4
	A1298C	Wild type	n	17
			CpG 1 meth ± SD	75,2±6,7
			CpG 2 meth ± SD	74,1±3,3
			CpG 3 meth ± SD	73,9±3,4
			CpG mean meth ± SD	74,4±4,0
		Heterozygous	n	12
			CpG 1 meth ± SD	70,2±7,8
			CpG 2 meth ± SD	71,2±2,8
			CpG 3 meth ± SD	69,5±4,5
			CpG mean meth ± SD	70,3±4,6
Carcinoma	C677T	Wild type	n	18
			CpG 1 meth ± SD	68,7±12,7
			CpG 2 meth ± SD	69,9±7,1
			CpG 3 meth ± SD	67,4±8,7
			CpG mean meth ± SD	68,7±9,1
		Heterozygous	n	13
			CpG 1 meth ± SD	71,7±7,5
			CpG 2 meth ± SD	73,4±2,3
			CpG 3 meth ± SD	71,4±4,4
			CpG mean meth ± SD	72,1±4,3
	A1298C	Wild type	n	10
			CpG 1 meth ± SD	69,2±11,7
			CpG 2 meth ± SD	70,1±6,8
			CpG 3 meth ± SD	67,9±10,0
			CpG mean meth ± SD	69,1±9,0
		Heterozygous	n	19
			CpG 1 meth ± SD	70,0±10,4
			CpG 2 meth ± SD	71,6±5,1
			CpG 3 meth ± SD	68,9±5,8
			CpG mean meth ± SD	70,2±6,7
